# Supplementary material for: Effectiveness of workplace interventions with digital elements to reduce sedentary behaviours in office employees: a systematic review and meta-analysis
Source: Int J Behav Nutr Phys Act. 2024 Apr 19;21:41. doi: 10.1186/s12966-024-01595-6 (PMC11031993; doi:10.1186/s12966-024-01595-6)
Supplement: Supplementary file 2 — Additional file 2. Risk of bias assessment. The file shows on the first page the completed checklist of the QUALSYST for each study included in the systematic review. On the second page, the file presents the score of every item. [file 12966_2024_1595_MOESM2_ESM.xlsx]

## Sheet: Quality analysis
Article (author and year)	Q1- Question or objective is sufficiently described?				Q2- Design evident and appropiate to answer study question?				Q3- Method of subject selection (and comparison group selection, if applicable) or source of information/input variables (e.g. for decision analysis) is described and appropiate?				Q4- Subject (and comparison group, if applicable) characteristics or input variables/information (e.g. for decision analyses) sufficiently described?				Q5- If interventional and randon allocation group was possible, is it described?				Q6- If interventional and blinding of investigators to intervention was possible, is it reported?				Q7- If interventional and blinding of subjects to intervention was possible, is it reported?				Q8- Outcome and (if applicable) exposure measure(s) well defined and robus measurement/misclassification bias? Means of assessment reported?				Q9- Sample size appropiate?				Q-10 Analysis described and appropiate?				Q11-Some estimate of variance (e.g. confidence intervals, standard errors) is reported for the main results/outcomes (i.e. those directly addressing the study question/objective upon which the conclusions are based?				Q12- Controlled for confounding?				Q13- results reported in sufficient detail?
	YES	PARTIAL	NO	N/A	YES	PARTIAL	NO	N/A	YES	PARTIAL	NO	N/A	YES	PARTIAL	NO	N/A	YES	PARTIAL	NO	N/A	YES	PARTIAL	NO	N/A	YES	PARTIAL	NO	N/A	YES	PARTIAL	NO	N/A	YES	PARTIAL	NO	N/A	Yes	PARTIAL	NO	N/A	YES	PARTIAL	NO	N/A	YES	PARTIAL	NO	N/A	YES
Blake, H., et al., 2017	X				X				X				X				X						X				X			X			X				X				X					X			X
Blake, H., et al, 2019		X			X				X				X					X			X				X					X			X				X				X					X			X
Bort-Roig, J., et al. 2020	X				X				X					X				X					X		X				X					X			X				X					X
Carter, S., et al. 2020	X				X				X				X				X						X				X		X						X		X					X					X		X
Danqua, I., et al. 2017	X				X				X				X				X						X			X				X			X				X					X			X				X
De Cocker, K., et al. 2017	X				X				X				X				X						X			X				X				X			X					X			X				X
Edwardson, C., et al. 2018	X				X				X				X				X				X					X			X				X				X				X				X				X
Edwardson, C., et al. 2022	X				X				X				X					X					X			X			X				X				X				X					X			X
Engel, L., et al. 2019	X				X				X				X						X				X				X			X					X		X					X			X
Invernizzi, P., et al. 2022		X			X				X				X					X					X				X			X					X		X						X				X		X
Mamede, A., et al. 2021	X				X				X				X					X					X			X				X					X		X				X						X		X
Martin, A., et al. 2017	X				X				X				X				X						X				X		X						X		X					X				X			X
Maylor, B. et al. 2018	X				X				X				X				X						X			X			X				X				X				X				X				X
Morris, A., et al. 2020	X				X				X				X					X					X				X		X						X		X					X			X				X
Nicolson, G., et al. 2021	X				X				X				X				X						X				X			X					X		X						X			X			X
O'Dolan, C., et al. 2018	X				X				X				X				X				X					X			X						X		X					X					X		X
Pereira, M., et al. 2020	X				X				X				X				X				X					X			X					X			X				X				X				X
Rollo, S., et al. 2020	X				X				X				X				X						X		X					X				X			X				X				X				X
Thogersen-Ntoumani, C., et al. 2020	X				X				X				X				X						X			X			X					X			X					X			X
[truncated: 7 more columns]

## Sheet: Scoring
Article (author and year)	Q1	Q2	Q3	Q4	Q5	Q6	Q7	Q8	Q9	Q10	Q11	Q12	Q13	Q14	SUM	TOTAL SCORE (%)
Blake, H., et al., 2017	2	2	2	2	2	0	0	1	2	2	2	1	2	1	21	75
Blake, H., et al, 2019	1	2	2	2	1	2	2	1	2	2	2	1	2	1	23	82.14
Bort-Roig, J., et al. 2020	2	2	2	1	1	0	2	2	1	2	2	1	1	2	21	75
Carter, S., et al. 2020	2	2	2	2	2	0	0	2	0	2	1	0	2	1	18	64.29
Danqua, I., et al. 2017	2	2	2	2	2	0	1	1	2	2	1	2	2	1	22	78.57
De Cocker, K., et al. 2017	2	2	2	2	2	0	1	1	1	2	1	2	2	2	22	78.57
Edwardson, C., et al. 2018	2	2	2	2	2	2	1	2	2	2	2	2	2	1	26	92.86
Edwardson, C., et al. 2022	2	2	2	2	1	0	1	2	2	2	2	1	2	2	23	82.14
Engel, L., et al. 2019	2	2	2	2	0	0	0	1	0	2	1	2	1	1	16	57.14
Invernizzi, P., et al. 2022	1	2	2	2	1	0	0	1	0	2	0	0	2	1	14	50
Mamede, A., et al. 2021	2	2	2	2	1	0	1	1	0	2	2	0	2	2	19	67.86
Martin, A., et al. 2017	2	2	2	2	2	0	0	2	0	2	1	1	2	1	19	67.86
Maylor, B. et al. 2018	2	2	2	2	2	0	1	2	2	2	2	2	2	1	24	85.71
Morris, A., et al. 2020	2	2	2	2	1	0	0	2	0	2	1	2	2	1	19	67.86
Nicolson, G., et al. 2021	2	2	2	2	2	0	0	1	0	2	0	1	2	1	17	60.71
O'Dolan, C., et al. 2018	2	2	2	2	2	2	1	2	0	2	1	0	2	1	21	75
Pereira, M., et al. 2020	2	2	2	2	2	2	1	2	1	2	2	2	2	1	25	89.29
Rollo, S., et al. 2020	2	2	2	2	2	0	2	1	1	2	2	2	2	1	23	82.14
Thogersen-Ntoumani, C., et al. 2020	2	2	2	2	2	0	1	2	1	2	1	2	1	2	22	78.57
SUM	36	38	37	37	30	8	15	29	17	38	26	24	35	24		74.25
TOTAL SCORE (%)	94.74	100	97.37	97.37	78.95	21.05	39.47	76.32	44.74	100	68.42	63.16	92.11	63.16
